# Supplementary material for: Airborne geographical dispersal of Q fever from livestock holdings to human communities: a systematic review and critical appraisal of evidence
Source: BMC Infect Dis. 2018 May 15;18:218. doi: 10.1186/s12879-018-3135-4 (PMC5952368; doi:10.1186/s12879-018-3135-4)
Supplement: Supplementary file 2 — R functions to perform PubMed searches and collate results. A zipped file containing R functions to perform PubMed literature searches and collate equivalent search results from additional databases into a single dataframe. (ZIP 4 kb) [file 12879_2018_3135_MOESM2_ESM.zip]

Archive with 2 entries (2 files):
- PubMed_extractionsR3.R
- Read_engine.searchesR3.R
