# Supplementary material for: Airborne geographical dispersal of Q fever from livestock holdings to human communities: a systematic review and critical appraisal of evidence
Source: BMC Infect Dis. 2018 May 15;18:218. doi: 10.1186/s12879-018-3135-4 (PMC5952368; doi:10.1186/s12879-018-3135-4)
Supplement: Supplementary file 2 — R functions to perform PubMed searches and collate results. A zipped file containing R functions to perform PubMed literature searches and collate equivalent search results from additional databases into a single dataframe. (ZIP 4 kb) [file 12879_2018_3135_MOESM2_ESM.zip › PubMed_extractionsR3.R]

#### This R script contains two primary functions (plus some auxillary functions) 
# to search the PubMed database with multiple search terms and 
# collate results into a single dataframe
# This functions were written by Dr Nicholas J Clark (http://nicholasjclark.weebly.com/) for
# the paper 'Airborne geographical dispersal of Q Fever from livestock holdings to 
# human communities: a systematic review and critical appraisal of evidence',
# BMC Infectious Diseases, 2018
# Dr Clark takes no responsibility for maintaining them, 
# so use at your own risk ####

#### Auxillary functions used by the primary functions below
#Function to extract paper urls
extract_url <- function(linkout){
  if (length(linkout) == 0){
    return(NA)
  }
  linkout[[1]][["Url"]]
}

#Function to convert pubmed entrez_fetch returns to dataframe
parsing.pubmeds = function(records, ids){
  
  # Install dependencies if needed
  if (!require("rentrez")) install.packages("rentrez")
  library(rentrez)
  
  records.2 <- parse_pubmed_xml(records)
  
  #Convert list of records to dataframe
  records.2 <- do.call(rbind, records.2)
  
  #Change all columns to character vectors
  for(i in 1:11){
    records.2[,i] <- vapply(records.2[, i], paste, collapse = ", ", character(1L))
  }
  
  #Convert back to dataframe
  records.2 <- data.frame(records.2)
  
  #Safety check to ensure that all are indeed character vectors
  records.2 <- data.frame(lapply(records.2, as.character), 
                          stringsAsFactors = FALSE)
  
  #Gather all known urls from Pubmed and bind to output data
  links <- entrez_link(dbfrom = "pubmed", id = records.2$pmid, 
                       cmd = "prlinks")
  urls <- sapply(links$linkouts, extract_url)
  records.3 <- cbind(records.2, urls)
  
  return(records.3)
}
# End auxillary functions ####


#### Function PubMed_extractions will perform multiple searches of PubMed
#and return a matrix of unique (i.e. duplicates removed) entries
#'@param term.list: character string of the search terms
#'@param retmax: the maximum number of records to return for each search
#'               Default is 500 (note that larger searches may fail)
#'@return a dataframe of unique records and their urls (if available)
#'
#Begin function
PubMed_extractions = function(term.list, retmax = 500){

# Install dependencies if needed
if (!require("rentrez")) install.packages("rentrez")
library(rentrez) 

if (!require("plyr")) install.packages("plyr")
library(plyr)


PubMed.list <- lapply(term.list, function(x){
   pubmed_papers <- entrez_search(db = "pubmed", term = x, retmax = retmax)
   Paper_rel <- entrez_fetch(db = "pubmed", dbfrom = "pubmed", id = pubmed_papers$ids,
                            rettype = "xml")
   Returns <- parsing.pubmeds(Paper_rel, pubmed_papers$ids)
 })
 
 #Bind all search outputs
 Searches <- plyr::rbind.fill((PubMed.list))
 
 #Try to remove as many duplicates as possible
 Searches <- Searches[!duplicated(Searches), ]
 Searches <- Searches[!duplicated(tolower(as.character(Searches$abstract))), ]
 Searches$title <- toupper(gsub("\\[|\\]", "", Searches$title))
 Searches <- Searches[!duplicated(as.character(Searches$title)), ]
 Searches$journal <- toupper(Searches$journal)
 Searches$title <- gsub("\\.(?=\\.*$)", " ", Searches$title, perl = TRUE)
 return(Searches)
}
# End function PubMed_extractions ####

#### Function PubMed_references to gather citing references from a list of papers
# gathered using the PubMed_extractions function
#'@param ids: character string of the PubMed IDs taken from the id column
#'@param Searches: returned dataframe from a PubMed_extractions search
#'@return a dataframe containing all references for the supplied PubMed_extractions search result
#'#
#Begin function
PubMed_references = function(ids, Searches){
# Install dependencies if needed
if (!require("rentrez")) install.packages("rentrez")
library(rentrez) 
  
  #Gather citing references for list of papers
  #Find refs for all the articles (collected as Pubmed central ids)
  refs <- entrez_link(db = "pmc", dbfrom = "pubmed", id = ids)
  
  #Gather the PMC ids from the returned list
  ref.ids <- refs$links$pubmed_pmc_refs
  
  #Gather these refs as xml files from PMC, find pubmed id's
  ref.pms <- entrez_link(db = "pubmed", dbfrom = "pmc", id = ref.ids)
  ref.pm.ids <- ref.pms$links$pmc_pubmed
  
  #Gather pubmed info and bind as dataframe
  ref_rel <- entrez_fetch(db = "pubmed",
                          id = ref.pm.ids,
                          rettype = "xml")
  Ref.df <- parsing.pubmeds(ref_rel, ref.pm.ids)
  
  #Compare these pubs to the original searches to remove duplicates
  Ref.df <- rbind(Ref.df, Searches)
  Ref.df <- Ref.df[!duplicated(Ref.df), ]
  Ref.df <- Ref.df[!duplicated(tolower(as.character(Ref.df$abstract))), ]
  Ref.df <- Ref.df[!duplicated(tolower(as.character(Ref.df$title))), ]
  
  #Remove primary search papers and return references as separate dataframe
  Ref.df <- Ref.df[-which(Ref.df$pmid %in% Searches$pmid), ]
}
# End function PubMed_references ####
