# Supplementary material for: Airborne geographical dispersal of Q fever from livestock holdings to human communities: a systematic review and critical appraisal of evidence
Source: BMC Infect Dis. 2018 May 15;18:218. doi: 10.1186/s12879-018-3135-4 (PMC5952368; doi:10.1186/s12879-018-3135-4)
Supplement: Supplementary file 2 — R functions to perform PubMed searches and collate results. A zipped file containing R functions to perform PubMed literature searches and collate equivalent search results from additional databases into a single dataframe. (ZIP 4 kb) [file 12879_2018_3135_MOESM2_ESM.zip › Read_engine.searchesR3.R]

#### This R script contains three primary functions (plus some auxillary functions), 
# each of which will read specific results from an external literature database
# search and collate results into a single dataframe
# Functions were written by Dr Nicholas J Clark (http://nicholasjclark.weebly.com/) for
# the paper 'Airborne geographical dispersal of Q Fever from livestock holdings to 
# human communities: a systematic review and critical appraisal of evidence',
# BMC Infectious Diseases, 2018
# Dr Clark takes no responsibility for maintaining these functions 
# so use at your own risk ####

#### Auxillary functions needed by all of the database reading functions ####
#Function to extract paper urls
extract_url <- function(linkout){
  if (length(linkout) == 0){
    return(NA)
  }
  linkout[[1]][["Url"]]
}

#Function to bind search results, removing as many duplicates as possible
Bind_searches = function(search.list){
# Install dependencies if needed
  if (!require("stringr")) install.packages("stringr")
  library(stringr)
  
  #bind datasets together
  all.searches = do.call("rbind", search.list)
  
  #remove duplicated Pubmed IDs
  all.searches$pmid <- str_trim(all.searches$pmid)
  all.searches.nas <- all.searches[is.na(as.character(all.searches$pmid)) == T, ]
  all.searches.pms <- all.searches[!duplicated(tolower(as.character(all.searches$pmid))), ]
  all.searches <- rbind(all.searches.nas, all.searches.pms)
  
  #remove duplicated titles
  all.searches$title <- str_trim(all.searches$title)
  all.searches.nas <- all.searches[is.na(as.character(all.searches$title)) == T, ]
  all.searches.pms <- all.searches[!duplicated(tolower(as.character(all.searches$title))), ]
  all.searches <- rbind(all.searches.nas, all.searches.pms)
  
  return(all.searches)
}
# End Auxillary functions ####


#### Function Read_WOS.searches will read multiple Web of Science 
# tab-delimited search results and return a matrix of unique
#(i.e. duplicates removed) entries
#'@param path: the address path of the folder to search for entries
#'@param pattern: a character argument that is replicated among all 
#'WOS search result tab-separated filenames
#'@return a dataframe of unique records and their urls (if available)
#'
#Begin function
Read_WOS.searches = function(path,pattern){
  
# Install dependencies if needed
if (!require("rentrez")) install.packages("rentrez")
library(rentrez)
  
all.files <- list.files(path = path,
                       pattern = pattern)

mylist <- lapply(all.files, function(x) {
  heads <- read.table(file = paste(path, x, sep = ""),
                     sep = "\t", fileEncoding = 'UCS-2LE',comment.char = "",
                     stringsAsFactors = FALSE, nrow = 1)
  
  nonheads = read.table(file = paste(path,x,sep=""),
                        sep = "\t", fileEncoding = 'UCS-2LE', comment.char = "",
                        quote = "", strip.white = TRUE, fill = T, skip = 1,
                        stringsAsFactors = F)
  colnames(nonheads) <- c(heads, 'NAs')
  WOS.file <- data.frame(nonheads)
})
WOS.df <- do.call("rbind", mylist)
WOS.df <- WOS.df[!duplicated(WOS.df), ]
WOS.df$TI <- toupper(gsub("\\[|\\]", "", WOS.df$TI))
WOS.df <- WOS.df[!duplicated(as.character(WOS.df$TI)), ]

#Match to PubMed colnames and style
WOS.pubmeded.df <- data.frame(title=toupper(WOS.df$TI),
                             authors = gsub(';',',',WOS.df$AU),
                             journal = WOS.df$SO,
                             year = WOS.df$PY, volume = WOS.df$VL,
                             issue = WOS.df$IS,pages = paste(WOS.df$BP,WOS.df$EP,sep='-'),
                             key_words = gsub(';',',',WOS.df$DE),
                             doi = WOS.df$DI, pmid = WOS.df$PM,
                             abstract = WOS.df$AB)

#Gather urls for unique papers using 'rentrez' package
#Gather all known urls from Pubmed and bind to output data
links <- entrez_link(dbfrom = "pubmed", id = WOS.pubmeded.df$pmid, 
                     cmd = "prlinks")
urls <- sapply(links$linkouts, extract_url)
WOS.pubmeded.df.url <- cbind(WOS.pubmeded.df, urls)

return(WOS.pubmeded.df.url)
}
# End function Read_WOS.searches ####

#### Function to read multiple Scopus 
#comma-separated search results and return a matrix of unique
#(i.e. duplicates removed) entries
#'@param path: the address path of the folder to search for entries
#'@param pattern: a character argument that is replicated among all 
#'Scopus search result comma-separated filenames
#'@return a dataframe of unique records and their urls (if available)
#'
#Begin function
Read_Scopus.searches = function(path,pattern){

# Install dependencies if needed
if (!require("rentrez")) install.packages("rentrez")
library(rentrez)
  
  all.files <- list.files(path = path,
                         pattern = pattern)
  
  mylist <- lapply(all.files, function(x) {
    heads <- read.table(file = paste(path, x, sep = ""),
                       sep = ",", comment.char = "",
                       stringsAsFactors = FALSE, header = T,
                       strip.white = T)
    
    Scopus.file = data.frame(heads)
  })
  
  Scopus.df <- do.call("rbind", mylist)
  Scopus.df <- Scopus.df[!duplicated(Scopus.df), ]
  
  #Match to PubMed colnames and style
  Scopus.pubmeded.df <- data.frame(title = toupper(Scopus.df$Title),
                                  authors = gsub(';',',', Scopus.df$Authors),
                                  journal = Scopus.df$Source.title,
                                  year = Scopus.df$Year,
                                  volume = Scopus.df$Volume,
                                  issue = Scopus.df$Issue,
                                  pages = paste(Scopus.df$Page.start,
                                                Scopus.df$Page.end, sep = '-'),
                                  key_words = gsub(';',',', Scopus.df$Author.Keywords),
                                  doi = Scopus.df$DOI,
                                  pmid = Scopus.df$PubMed.ID,
                                  abstract = Scopus.df$Abstract)
  
  #Gather urls for unique papers using 'rentrez' package
  #Gather all known urls from Pubmed and bind to output data
  links <- entrez_link(dbfrom = "pubmed", id = Scopus.pubmeded.df$pmid, 
                       cmd = "prlinks")
  urls <- sapply(links$linkouts, extract_url)
  Scopus.pubmeded.df.url <- cbind(Scopus.pubmeded.df, urls)
  
  return(Scopus.pubmeded.df.url)
}
# End function Read_Scopus.searches ####

#### Function to read multiple Medline
#comma-separated search results and return a matrix of unique
#(i.e. duplicates removed) entries
#'@param path: the address path of the folder to search for entries
#'@param pattern: a character argument that is replicated among all 
#'Scopus search result comma-separated filenames
#'@return a dataframe of unique records and their urls (if available)
#'
#Begin function
Read_Medline.searches = function(path,pattern){
  
# Install dependencies if needed
if (!require("rentrez")) install.packages("rentrez")
library(rentrez)
  
  all.files <- list.files(path = path,
                         pattern = pattern)
  
  mylist <- lapply(all.files, function(x) {
    heads <- read.table(file = paste(path, x, sep = ""),
                       sep = ",", comment.char = "",
                       stringsAsFactors = FALSE, header = T,
                       strip.white = T)
    
    Medline.file <- data.frame(heads)
  })
  
  Medline.df <- do.call("rbind", mylist)
  Medline.df <- Medline.df[!duplicated(Medline.df), ]
  
  #Match to PubMed colnames and style
  Medline.pubmeded.df <- data.frame(title = toupper(Medline.df$Article.Title),
                                    authors = gsub(';',',',Medline.df$Author),
                                    journal = Medline.df$Journal.Title,
                                    year = Medline.df$Publication.Date,
                                    volume = Medline.df$Volume,
                                    issue = Medline.df$Issue,
                                    pages = Medline.df$First.Page,
                                    key_words = gsub(';',',', Medline.df$Subjects),
                                    doi = Medline.df$DOI,
                                    pmid = Medline.df$Accession.Number,
                                    abstract = Medline.df$Abstract)
  Medline.pubmeded.df$title <- gsub("\\[|\\]","", Medline.pubmeded.df$title)
  
  #Gather urls for unique papers using 'rentrez' package
  #Gather all known urls from Pubmed and bind to output data
  links <- entrez_link(dbfrom = "pubmed", id = Medline.pubmeded.df$pmid, 
                       cmd = "prlinks")
  urls <- sapply(links$linkouts, extract_url)
  Medline.pubmeded.df.url <- cbind(Medline.pubmeded.df, urls)
  
  return(Medline.pubmeded.df.url)
}
#### End function Read_Medline.searches ####
